# Supplementary material for: Development and evaluation of an adenosine-to-inosine RNA editing-based prognostic model for survival prediction of bladder cancer patients
Source: Medicine (Baltimore). 2023 May 12;102(19):e33719. doi: 10.1097/MD.0000000000033719 (PMC10174396; doi:10.1097/MD.0000000000033719)
Supplement: Supplementary file 1 [file medi-102-e33719-s001.xlsx]

## Sheet: uniCox
TABLE S1 Univariate COX regression analysis of ATIRE loci in bladder cancer
gene	HR	HR.95L	HR.95H	pvalue
PTPN14|chr1:214522701	46.1994	2.85915	746.512	0.00693484
CCNYL1|chr2:208619252	268.687	11.3603	6354.82	0.000529052
YIPF4(dist=2756),BIRC6(dist=47682)|chr2:32534414	102.01	4.64202	2241.72	0.00334924
FTX|chrX:73421697	284.149	5.95147	13566.5	0.0041799
OTUD7B|chr1:149913436	220.689	4.40418	11058.5	0.00688563
GJC1|chr17:42876330	46.1776	2.77872	767.393	0.00752502
MRI1|chr19:13883927	0.00725606	0.000219366	0.240012	0.0057913
CALCOCO2|chr17:46941526	1368.74	8.03619	233125	0.00586981
C11orf54|chr11:93494978	30.2734	2.79402	328.015	0.00502981
KIF1C|chr17:4931067	2.21268e-05	1.14747e-08	0.0426672	0.0054819
PDDC1|chr11:769784	0.0625569	0.00852241	0.459185	0.00642588
MYO6|chr6:76628725	6.72816e-05	6.9184e-08	0.0654314	0.00620454
AP1S3|chr2:224620480	0.00156894	1.32776e-05	0.185392	0.00799845
RPL27A|chr11:8708795	650.518	5.82907	72597.2	0.00708602
SLC35E1|chr19:16661541	219.865	4.17003	11592.4	0.00768069
TCFL5|chr20:61483237	0.000330183	1.31537e-06	0.0828824	0.00446475
SFXN1|chr5:174956184	4206.7	14.6152	1.21082e+06	0.00387296
GNL3L|chrX:54590868	13390.7	11.4144	1.57092e+07	0.0084085
WDR4|chr21:44263653	7.74204e-06	2.45212e-09	0.0244439	0.00419983
TLDC1|chr16:84510626	1389.08	8.47249	227742	0.00541536
PEX13|chr2:61277404	0.0273473	0.00191663	0.390204	0.00795692
METTL7A|chr12:51324453	249.199	7.01025	8858.51	0.00245505
GM2A(dist=1596),SLC36A3(dist=4377)|chr5:150651549	76.5942	6.06261	967.682	0.000800709
MYO6|chr6:76628659	0.000134441	3.25664e-07	0.0555003	0.00372151
PRKCSH|chr19:11560461	1535.03	16.104	146319	0.00160401
AHR|chr7:17384792	479.018	5.45326	42077.3	0.00687611
SNRPD3(dist=2127),GGT1(dist=9082)|chr22:24970636	2436.05	14.7546	402201	0.00276237
PGPEP1|chr19:18476196	749.597	5.00639	112236	0.00959087
LOC100130744|chr5:14716521	39.2877	2.56024	602.882	0.00842128
GFPT1|chr2:69547663	5.37497e-06	1.42763e-09	0.0202365	0.0038719
ORAI2|chr7:102091528	1582.6	11.3725	220236	0.00344009
ALDH16A1|chr19:49974005	2397.03	8.55825	671368	0.00679587
GNL3L|chrX:54589084	0.10643	0.0204268	0.554534	0.00781208
HOOK3|chr8:42884565	0.0330139	0.00246437	0.442272	0.00999075
PEX13|chr2:61276765	0.232421	0.0765815	0.705386	0.00999172
OPA3|chr19:46053159	0.0235181	0.00137947	0.400951	0.00955427
CNPY3(dist=3632),GNMT(dist=17860)|chr6:42910640	242.221	5.55405	10563.6	0.00437105
ZNF517|chr8:146034705	0.00177773	2.20079e-05	0.143599	0.00471198
CTSS|chr1:150705221	7598.51	9.24206	6.24724e+06	0.009072
TMED4|chr7:44620381	0.000619858	2.38444e-06	0.161138	0.00923012
MRI1|chr19:13883434	60.7005	2.95357	1247.49	0.0077643
TMEM192|chr4:166000148	38.4655	3.38904	436.582	0.00323228
SLC20A2|chr8:42389215	0.0011284	1.67626e-05	0.0759603	0.00157711
OPA3|chr19:46056002	3.21451e-05	8.88216e-08	0.0116335	0.000578094
MBOAT7|chr19:54681908	586.787	11.5556	29796.8	0.00146671
ZNF587|chr19:58374603	268.933	7.22765	10006.7	0.00243035
CNPY3(dist=3050),GNMT(dist=18442)|chr6:42910058	15.2161	2.21915	104.333	0.00558042
GNL3L|chrX:54591231	253.875	6.54711	9844.46	0.00300919
CALCOCO2|chr17:46941519	271.906	4.31009	17153.5	0.00802867
MFSD11|chr17:74775158	5.01207e-06	5.61589e-10	0.0447318	0.00855312
DFFA|chr1:10519932	102.263	6.04111	1731.1	0.00134564
ATP5S(dist=1446),CDKL1(dist=2328)|chr14:50794392	0.0458576	0.00580758	0.3621	0.00346136
MAVS|chr20:3851737	418.169	7.9487	21999.2	0.00283361
ZNF623(dist=1763),ZNF707(dist=28959)|chr8:144737663	0.0339627	0.00270417	0.426549	0.00879557
ZNF763(dist=23213),ZNF433(dist=11121)|chr19:12114411	0.000243492	4.57338e-07	0.129638	0.00938117
ZNF264|chr19:57727581	654.304	5.15468	83053.2	0.00870204
MRI1|chr19:13884020	0.0172229	0.00161457	0.183721	0.000771462
MAVS|chr20:3853967	0.0241741	0.00147447	0.396338	0.00909418
HIGD1A|chr3:42824877	0.000126793	2.03999e-07	0.0788071	0.00625397
TTC9C(dist=1255),ZBTB3(dist=11072)|chr11:62507363	6.45306	1.60924	25.8767	0.00850341
ANKRD36BP1(dist=1945),TBX19(dist=31665)|chr1:168218613	6174.23	34.2428	1.11326e+06	0.000990691
PLEKHA2|chr8:38829745	1854.43	6.41507	536065	0.00924592
CYP20A1|chr2:204169425	262.605	8.44181	8169.04	0.00149183
NDE1|chr16:15794388	7319.07	35.1307	1.52484e+06	0.00108896
XIAP|chrX:123045448	302.775	16.0013	5729.06	0.000139995
SLC35E1|chr19:16663411	0.000971317	1.07621e-05	0.0876649	0.00253133
LOC220729|chr3:197339955	29449.3	60.3942	1.436e+07	0.00111985
GM2A(dist=1524),SLC36A3(dist=4449)|chr5:150651477	2130.2	9.59544	472909	0.00543079
ZBTB8A|chr1:33071218	204.03	6.36152	6543.75	0.0026501
TMEM192|chr4:165998717	164.255	5.25951	5129.72	0.00366781
CRCP|chr7:65618246	40961.5	14.7337	1.13878e+08	0.00866919
NAAA|chr4:76838205	0.000356356	8.5044e-07	0.149322	0.0099588
LZIC|chr1:9988812	9240.63	85.3929	999958	0.000133005
LY6G5B|chr6:31640779	0.0542606	0.00758818	0.388	0.00369338
CALCOCO2|chr17:46941615	103.724	3.58023	3005.05	0.0068809
ICMT|chr1:6282334	11369.1	15.7227	8.22107e+06	0.00543295
PRKAR2A|chr3:48787594	1433.75	7.45309	275808	0.00675889
